# Supplementary material for: Bryostatin enhances CD20 CAR-T therapy efficacy against B-cell lymphoma by overcoming trogocytosis-mediated antigen loss
Source: Front Immunol. 2026 Jan 22;16:1748634. doi: 10.3389/fimmu.2025.1748634 (PMC12873546; doi:10.3389/fimmu.2025.1748634)
Supplement: Figure Abstract — Bryostatin binds to MEK and activates it, and then induces CD20 transcription through the cascade activation of the ERK/CREB signaling pathway. [file Table1.xlsx]

## Sheet: P3  VS  P2   up
P3 vs P2
genename	Protein Name	Log2 Fold change	Regulation
FLNB	Filamin-B	1.12718	up
PLCG2	1-phosphatidylinositol 4,5-bisphosphate phosphodiesterase gamma-2	6.15732	up
TUBB4A	Tubulin beta-4A chain	6.02766	up
CKAP4	Cytoskeleton-associated protein 4	5.84873	up
IGHM	Immunoglobulin heavy constant mu	5.7115	up
EEF1A2	Elongation factor 1-alpha 2	5.66377	up
PDLIM1	PDZ and LIM domain protein 1	5.65068	up
PRRC2C	Protein PRRC2C	5.62011	up
SLC25A4	ADP/ATP translocase 1	5.59506	up				P3
STRBP	Spermatid perinuclear RNA-binding protein	5.58939	up
ACSL3	Fatty acid CoA ligase Acsl3	5.58556	up
GDI1	Rab GDP dissociation inhibitor alpha	5.46592	up
RDX	Radixin	5.46072	up
TSN	Translin	5.43122	up
TUBB8	Tubulin beta-8 chain	5.38616	up
SWAP70	Switch-associated protein 70	5.34593	up
HSPB1	Heat shock protein beta-1	5.34218	up
ENO3	Beta-enolase	5.34163	up
TRIM72	Tripartite motif-containing protein 72	5.33026	up
DHX30	ATP-dependent RNA helicase DHX30	5.32704	up
GEMIN5	Gem-associated protein 5	5.29962	up
HSPA4L	Heat shock 70 kDa protein 4L	5.28952	up
IDE	Insulin-degrading enzyme	5.25207	up
FECH	Ferrochelatase, mitochondrial	5.24004	up
MARCKS	Myristoylated alanine-rich C-kinase substrate	5.22484	up
KIF11	Kinesin-like protein KIF11	5.22262	up
PMPCA	Mitochondrial-processing peptidase subunit alpha	5.21941	up
MCMBP	Mini-chromosome maintenance complex-binding protein	5.21921	up
ABCF2	ATP-binding cassette sub-family F member 2	5.21008	up
CNOT1	CCR4-NOT transcription complex subunit 1	5.20672	up
XPOT	Exportin-T	5.2001	up
AQR	RNA helicase aquarius	5.19613	up
UGDH	UDP-glucose 6-dehydrogenase	5.18852	up
AP2A2	AP-2 complex subunit alpha-2	5.17614	up
CSNK2A2	Casein kinase II subunit alpha	5.16987	up
HNRNPH2	Heterogeneous nuclear ribonucleoprotein H2	5.15804	up
PCBP3	Poly(rC)-binding protein 3	5.14283	up
TBL3	Transducin beta-like protein 3	5.13803	up
CUL4A	Cullin-4A	5.12262	up
TIMM50	Mitochondrial import inner membrane translocase subunit TIM50	5.12184	up
PDCD4	Programmed cell death protein 4	5.11295	up
CARM1	Histone-arginine methyltransferase CARM1	5.10787	up
GATAD2A	Transcriptional repressor p66-alpha	5.09474	up
EDC3	Enhancer of mRNA-decapping protein 3	5.08541	up
WDR12	Ribosome biogenesis protein WDR12	5.06805	up
NANS	Sialic acid synthase	5.06477	up
CLUH	Clustered mitochondria protein homolog	5.05594	up
SASH3	SAM and SH3 domain-containing protein 3	5.05031	up
S100A9	Protein S100-A9	5.04767	up
PLEK	Pleckstrin	5.03143	up
EIF2D	Eukaryotic translation initiation factor 2D	5.02975	up
SMARCA4	Transcription activator BRG1	5.02541	up
TPD52	Tumor protein D52	5.02301	up
PSPH	Phosphoserine phosphatase	5.02049	up
EXOSC10	Exosome component 10	5.01563	up
AKAP13	A-kinase anchor protein 13	4.9872	up
GPS1	COP9 signalosome complex subunit 1	4.98603	up
MAD2L1	Mitotic spindle assembly checkpoint protein MAD2A	4.98541	up
BOP1	Ribosome biogenesis protein BOP1	4.98361	up
RPS6KA1	Ribosomal protein S6 kinase alpha-1	4.98046	up
ZNF326	DBIRD complex subunit ZNF326	4.97142	up
ECPAS	Proteasome adapter and scaffold protein ECM29	4.96723	up
TTC37	Tetratricopeptide repeat protein 37	4.96128	up
DNAAF5	Dynein axonemal assembly factor 5	4.95392	up
RPRD1A	Regulation of nuclear pre-mRNA domain-containing protein 1A	4.95279	up
LANCL2	LanC-like protein 2	4.94125	up
GMIP	GEM-interacting protein	4.9406	up
ATXN10	Ataxin-10	4.93191	up
PACSIN2	Protein kinase C and casein kinase substrate in neurons protein 2	4.92722	up
ARIH1	E3 ubiquitin-protein ligase ARIH1	4.91623	up
KPNA4	Importin subunit alpha-3	4.91512	up
SNX2	Sorting nexin-2	4.91238	up
ECI2	Enoyl-CoA delta isomerase 2	4.90301	up
TYMS	Thymidylate synthase	4.89661	up
VAV1	Proto-oncogene vav	4.89176	up
PSMB5	Proteasome subunit beta type-5	4.88647	up
PRRC2A	Protein PRRC2A	4.87222	up
POLD2	DNA polymerase delta subunit 2	4.87067	up
LIG3	DNA ligase 3	4.86447	up
FKBP1A	Peptidyl-prolyl cis-trans isomerase FKBP1A	4.85888	up
HBA1	Hemoglobin subunit alpha	4.85865	up
CDK6	Cyclin-dependent kinase 6	4.84543	up
TP53BP1	TP53-binding protein 1	4.84144	up
ACACA	Acetyl-CoA carboxylase 1	4.84123	up
MTA1	Metastasis-associated protein MTA1	4.83785	up
PPP2R5C	Serine/threonine-protein phosphatase 2A 56 kDa regulatory subunit gamma isoform	4.83754	up
ILK	Integrin-linked protein kinase	4.83586	up
PRPSAP1	Phosphoribosyl pyrophosphate synthase-associated protein 1	4.83155	up
PWP2	Periodic tryptophan protein 2 homolog	4.83058	up
RNF20	E3 ubiquitin-protein ligase BRE1A	4.82939	up
VPS13C	Vacuolar protein sorting-associated protein 13C	4.82848	up
MZB1	Marginal zone B- and B1-cell-specific protein	4.82611	up
SCFD1	Sec1 family domain-containing protein 1	4.82007	up
ZFR	Zinc finger RNA-binding protein	4.81963	up
DNAJC2	DnaJ homolog subfamily C member 2	4.81812	up
KIFC1	Kinesin-like protein KIFC1	4.81728	up
CLPB	Caseinolytic peptidase B protein homolog	4.81622	up
RIC8A	Synembryn-A	4.81534	up
IKZF3	Zinc finger protein Aiolos	4.81174	up
SBDS	Ribosome maturation protein SBDS	4.80202	up
USP15	Ubiquitin carboxyl-terminal hydrolase 15	4.79578	up
MAD1L1	Mitotic spindle assembly checkpoint protein MAD1	4.79362	up
PGP	Glycerol-3-phosphate phosphatase	4.78775	up
FBLL1	rRNA/tRNA 2-O-methyltransferase fibrillarin-like protein 1	4.78392	up
HIP1R	Huntingtin-interacting protein 1-related protein	4.77431	up
CIAO1	Probable cytosolic iron-sulfur protein assembly protein CIAO1	4.77138	up
BPNT1	3(2),5-bisphosphate nucleotidase 1	4.76855	up
TK1	Thymidine kinase, cytosolic	4.76788	up
POU2F2	POU domain, class 2, transcription factor 2	4.76539	up
CD79A	B-cell antigen receptor complex-associated protein alpha chain	4.76226	up
BCKDHA	2-oxoisovalerate dehydrogenase subunit alpha, mitochondrial	4.75832	up
SON	Protein SON	4.7547	up
CPT2	Carnitine O-palmitoyltransferase 2, mitochondrial	4.75343	up
GCA	Grancalcin	4.75273	up
CSTF2	Cleavage stimulation factor subunit 2	4.75052	up
PRCP	Lysosomal Pro-X carboxypeptidase	4.74467	up
LIMS1	LIM and senescent cell antigen-like-containing domain protein 1	4.74426	up
MRPL19	39S ribosomal protein L19, mitochondrial	4.74362	up
TCL1A	T-cell leukemia/lymphoma protein 1A	4.72863	up
BASP1	Brain acid soluble protein 1	4.72668	up
CDK5	Cyclin-dependent-like kinase 5	4.72298	up
CSTF1	Cleavage stimulation factor subunit 1	4.72066	up
CTDSPL2	CTD small phosphatase-like protein 2	4.71918	up
BTK	Tyrosine-protein kinase BTK	4.71784	up
GABPA	GA-binding protein alpha chain	4.7161	up
IRAG2	Inositol 1,4,5-triphosphate receptor associated 2	4.71488	up
CSTF3	Cleavage stimulation factor subunit 3	4.71304	up
PICALM	Phosphatidylinositol-binding clathrin assembly protein	4.70551	up
CUL2	Cullin-2	4.70422	up
CUL3	Cullin-3	4.7039	up
RAB3GAP1	Rab3 GTPase-activating protein catalytic subunit	4.70124	up
CNN3	Calponin-3	4.69511	up
SEC23A	Protein transport protein Sec23A	4.6915	up
SKIV2L	Helicase SKI2W	4.68688	up
GRIPAP1	GRIP1-associated protein 1	4.67743	up
HSP90AA4P	Putative heat shock protein HSP 90-alpha A4	4.67695	up
RRP12	RRP12-like protein	4.67334	up
NUP188	Nucleoporin NUP188	4.66881	up
NT5DC1	5-nucleotidase domain-containing protein 1	4.66652	up
CTR9	RNA polymerase-associated protein CTR9 homolog	4.66652	up
CCDC50	Coiled-coil domain-containing protein 50	4.66243	up
PM20D2	Xaa-Arg dipeptidase	4.65055	up
PAF1	RNA polymerase II-associated factor 1 homolog	4.64248	up
LEO1	RNA polymerase-associated protein LEO1	4.6403	up
CELF1	CUGBP Elav-like family member 1	4.6359	up
NCLN	Nicalin	4.63409	up
TBRG4	FAST kinase domain-containing protein 4	4.62949	up
PUS7	Pseudouridylate synthase 7 homolog	4.62655	up
MCCC1	Methylcrotonoyl-CoA carboxylase subunit alpha, mitochondrial	4.62499	up
IWS1	Protein IWS1 homolog	4.62254	up
POP1	Ribonucleases P/MRP protein subunit POP1	4.61088	up
NAPG	Gamma-soluble NSF attachment protein	4.608	up
TBCD	Tubulin-specific chaperone D	4.60528	up
ADI1	1,2-dihydroxy-3-keto-5-methylthiopentene dioxygenase	4.60505	up
TARS2	Threonine--tRNA ligase, mitochondrial	4.6028	up
FUT8	Alpha-(1,6)-fucosyltransferase	4.60083	up
NLN	Neurolysin, mitochondrial	4.59846	up
GTPBP4	GTP-binding protein 4	4.59367	up
PITHD1	PITH domain-containing protein 1	4.59108	up
HDHD2	Haloacid dehalogenase-like hydrolase domain-containing protein 2	4.5864	up
DHX36	ATP-dependent DNA/RNA helicase DHX36	4.58249	up
NOL11	Nucleolar protein 11	4.57977	up
GORASP2	Golgi reassembly-stacking protein 2	4.57705	up
NCOA5	Nuclear receptor coactivator 5	4.567	up
SARS2	Serine--tRNA ligase, mitochondrial	4.56637	up
UBE2T	Ubiquitin-conjugating enzyme E2 T	4.55852	up
TIGAR	Fructose-2,6-bisphosphatase TIGAR	4.5503	up
PNPO	Pyridoxine-5-phosphate oxidase	4.5471	up
RBM28	RNA-binding protein 28	4.54577	up
LYAR	Cell growth-regulating nucleolar protein	4.54276	up
UBQLN2	Ubiquilin-2	4.53625	up
ABT1	Activator of basal transcription 1	4.53266	up
ASF1A	Histone chaperone ASF1A	4.52783	up
PGRMC1	Membrane-associated progesterone receptor component 1	4.52398	up
PDHX	Pyruvate dehydrogenase protein X component, mitochondrial	4.52381	up
AP3D1	AP-3 complex subunit delta-1	4.52277	up
NDUFB5	NADH dehydrogenase [ubiquinone] 1 beta subcomplex subunit 5, mitochondrial	4.52228	up
ZNRD2	Protein ZNRD2	4.52112	up
PRPSAP2	Phosphoribosyl pyrophosphate synthase-associated protein 2	4.51931	up
NPM3	Nucleoplasmin-3	4.51812	up
ACTL6B	Actin-like protein 6B	4.51398	up
STAU1	Double-stranded RNA-binding protein Staufen homolog 1	4.51259	up
TXNDC12	Thioredoxin domain-containing protein 12	4.50586	up
LDLR	Low-density lipoprotein receptor	4.50384	up
ASL	Argininosuccinate lyase	4.49819	up
SRPRA	Signal recognition particle receptor subunit alpha	4.4938	up
HMBS	Porphobilinogen deaminase	4.49226	up
IGLC3	Immunoglobulin lambda constant 3	4.49178	up
GTF2F2	General transcription factor IIF subunit 2	4.49093	up
MTHFD2	Bifunctional methylenetetrahydrofolate dehydrogenase/cyclohydrolase, mitochondrial	4.48903	up
JUP	Junction plakoglobin	4.48663	up
NCK1	Cytoplasmic protein NCK1	4.48201	up
XRCC1	DNA repair protein XRCC1	4.47629	up
S100A7	Protein S100-A7	4.46976	up
NUP62	Nuclear pore glycoprotein p62	4.46532	up
PEX19	Peroxisomal biogenesis factor 19	4.46301	up
MAPK9	Mitogen-activated protein kinase 9	4.45357	up
GNPDA1	Glucosamine-6-phosphate isomerase 1	4.45216	up
SERPINH1	Serpin H1	4.45033	up
LRBA	Lipopolysaccharide-responsive and beige-like anchor protein	4.44544	up
ALDH5A1	Succinate-semialdehyde dehydrogenase, mitochondrial	4.43784	up
AGFG1	Arf-GAP domain and FG repeat-containing protein 1	4.43126	up
SMS	Spermine synthase	4.43005	up
ARFIP1	Arfaptin-1	4.42699	up
SUMO3	Small ubiquitin-related modifier 3	4.42468	up
PPP4C	Serine/threonine-protein phosphatase 4 catalytic subunit	4.42057	up
GABARAPL2	Gamma-aminobutyric acid receptor-associated protein-like 2	4.41901	up
SRP54	Signal recognition particle 54 kDa protein	4.41833	up
TIMM10	Mitochondrial import inner membrane translocase subunit Tim10	4.41532	up
PPP2R2A	Serine/threonine-protein phosphatase 2A 55 kDa regulatory subunit B alpha isoform	4.4149	up
IGBP1	Immunoglobulin-binding protein 1	4.41448	up
SORD	Sorbitol dehydrogenase	4.41167	up
REL	Proto-oncogene c-Rel	4.4109	up
GALNT2	Polypeptide N-acetylgalactosaminyltransferase 2	4.41053	up
STX4	Syntaxin-4	4.40911	up
FADD	FAS-associated death domain protein	4.398	up
PIN1	Peptidyl-prolyl cis-trans isomerase NIMA-interacting 1	4.39264	up
ITPK1	Inositol-tetrakisphosphate 1-kinase	4.38882	up
SCARB2	Lysosome membrane protein 2	4.38749	up
FAM50A	Protein FAM50A	4.38648	up
USP10	Ubiquitin carboxyl-terminal hydrolase 10	4.38341	up
PPP2R5A	Serine/threonine-protein phosphatase 2A 56 kDa regulatory subunit alpha isoform	4.38227	up
UBE2S	Ubiquitin-conjugating enzyme E2 S	4.37659	up
LSM12	Protein LSM12 homolog	4.37343	up
DNTTIP2	Deoxynucleotidyltransferase terminal-interacting protein 2	4.37179	up
RABGAP1L	Rab GTPase-activating protein 1-like	4.36382	up
DDI2	Protein DDI1 homolog 2	4.35583	up
RPRD2	Regulation of nuclear pre-mRNA domain-containing protein 2	4.35445	up
LYPLAL1	Lysophospholipase-like protein 1	4.34595	up
MAP1S	Microtubule-associated protein 1S	4.34418	up
PPP1R18	Phostensin	4.34171	up
GET4	Golgi to ER traffic protein 4 homolog	4.33729	up
PEG10	Retrotransposon-derived protein PEG10	4.32988	up
SETD3	Actin-histidine N-methyltransferase	4.31937	up
USP48	Ubiquitin carboxyl-terminal hydrolase 48	4.30685	up
ZC3HC1	Nuclear-interacting partner of ALK	4.29771	up
PHF6	PHD finger protein 6	4.29341	up
COLGALT1	Procollagen galactosyltransferase 1	4.28395	up
LPCAT1	Lysophosphatidylcholine acyltransferase 1	4.28241	up
FLAD1	FAD synthase	4.28023	up
DTX3L	E3 ubiquitin-protein ligase DTX3L	4.27677	up
NOC3L	Nucleolar complex protein 3 homolog	4.27579	up
ZC3H15	Zinc finger CCCH domain-containing protein 15	4.27308	up
MRPS31	28S ribosomal protein S31, mitochondrial	4.27021	up
MYDGF	Myeloid-derived growth factor	4.26748	up
ERGIC1	Endoplasmic reticulum-Golgi intermediate compartment protein 1	4.25788	up
UTP4	U3 small nucleolar RNA-associated protein 4 homolog	4.25283	up
FAM136A	Protein FAM136A	4.2492	up
MRPL53	39S ribosomal protein L53, mitochondrial	4.24687	up
CCDC97	Coiled-coil domain-containing protein 97	4.24602	up
CDCA5	Sororin	4.2456	up
CLMN	Calmin	4.24186	up
PBK	Lymphokine-activated killer T-cell-originated protein kinase	4.23932	up
MBOAT7	Lysophospholipid acyltransferase 7	4.22171	up
PGLYRP2	N-acetylmuramoyl-L-alanine amidase	4.20116	up
VAT1	Synaptic vesicle membrane protein VAT-1 homolog	4.1356	up
S100A13	Protein S100-A13	3.80204	up
MRPL45	39S ribosomal protein L45, mitochondrial	3.40332	up
PDCD2L	Programmed cell death protein 2-like	3.36265	up
ADPGK	ADP-dependent glucokinase	3.34701	up
HGH1	Protein HGH1 homolog	3.24323	up
NDUFAF3	NADH dehydrogenase [ubiquinone] 1 alpha subcomplex assembly factor 3	3.0726	up
HTATIP2	Oxidoreductase HTATIP2	3.01349	up
MRPL4	39S ribosomal protein L4, mitochondrial	2.98617	up
ISCU	Iron-sulfur cluster assembly enzyme ISCU, mitochondrial	2.96228	up
ADNP	Activity-dependent neuroprotector homeobox protein	2.8771	up
GHITM	Growth hormone-inducible transmembrane protein	2.8753	up
RPF2	Ribosome production factor 2 homolog	2.87109	up
SCAF1	Splicing factor, arginine/serine-rich 19	2.86	up
UBE2Z	Ubiquitin-conjugating enzyme E2 Z	2.82877	up
C17orf75	Protein Njmu-R1	2.78918	up
XAB2	Pre-mRNA-splicing factor SYF1	2.76856	up
SSU72	RNA polymerase II subunit A C-terminal domain phosphatase SSU72	2.76802	up
DNAJC11	DnaJ homolog subfamily C member 11	2.72327	up
INTS7	Integrator complex subunit 7	2.72031	up
FAIM	Fas apoptotic inhibitory molecule 1	2.71294	up
PPP4R2	Serine/threonine-protein phosphatase 4 regulatory subunit 2	2.70718	up
DDX56	Probable ATP-dependent RNA helicase DDX56	2.66891	up
HSPBP1	Hsp70-binding protein 1	2.59801	up
MRPL27	39S ribosomal protein L27, mitochondrial	2.58085	up
BCCIP	BRCA2 and CDKN1A-interacting protein	2.57304	up
EPS15L1	Epidermal growth factor receptor substrate 15-like 1	2.56371	up
NXF1	Nuclear RNA export factor 1	2.54614	up
PEF1	Peflin	2.54071	up
CHORDC1	Cysteine and histidine-rich domain-containing protein 1	2.52488	up
ENOPH1	Enolase-phosphatase E1	2.49667	up
CPSF3	Cleavage and polyadenylation specificity factor subunit 3	2.49205	up
PPIE	Peptidyl-prolyl cis-trans isomerase E	2.47584	up
WDR3	WD repeat-containing protein 3	2.47575	up
USP24	Ubiquitin carboxyl-terminal hydrolase 24	2.47454	up
POMP	Proteasome maturation protein	2.47392	up
COA3	Cytochrome c oxidase assembly factor 3 homolog, mitochondrial	2.46242	up
UBE2J1	Ubiquitin-conjugating enzyme E2 J1	2.46058	up
MRPL11	39S ribosomal protein L11, mitochondrial	2.45856	up
RRP15	RRP15-like protein	2.42759	up
CHTOP	Chromatin target of PRMT1 protein	2.41993	up
LSM4	U6 snRNA-associated Sm-like protein LSm4	2.40274	up
TRAPPC1	Trafficking protein particle complex subunit 1	2.39484	up
CLIC4	Chloride intracellular channel protein 4	2.394	up
TACC3	Transforming acidic coiled-coil-containing protein 3	2.38889	up
EPN1	Epsin-1	2.35352	up
NUDT4	Diphosphoinositol polyphosphate phosphohydrolase 2	2.35319	up
UBE2C	Ubiquitin-conjugating enzyme E2 C	2.34201	up
MAGEB2	Melanoma-associated antigen B2	2.33136	up
LAMTOR5	Ragulator complex protein LAMTOR5	2.31139	up
SLC37A4	Glucose-6-phosphate exchanger SLC37A4	2.30483	up
TIMM8A	Mitochondrial import inner membrane translocase subunit Tim8 A	2.28396	up
ST18	Suppression of tumorigenicity 18 protein	2.27347	up
MRPS14	28S ribosomal protein S14, mitochondrial	2.27183	up
PPP1R11	E3 ubiquitin-protein ligase PPP1R11	2.26785	up
CREG1	Protein CREG1	2.25782	up
ATP5MG	ATP synthase subunit g, mitochondrial	2.24286	up
CSTA	Cystatin-A	2.24191	up
APOC1	Apolipoprotein C-I	2.24117	up
MT-ND5	NADH-ubiquinone oxidoreductase chain 5	2.23713	up
S100A8	Protein S100-A8	2.23114	up
MRPL3	39S ribosomal protein L3, mitochondrial	2.22829	up
PIP	Prolactin-inducible protein	2.22651	up
CYBA	Cytochrome b-245 light chain	2.22173	up
ACO1	Cytoplasmic aconitate hydratase	2.22115	up
HIBADH	3-hydroxyisobutyrate dehydrogenase, mitochondrial	2.21953	up
GK3P	Glycerol kinase 3	2.21875	up
ACTR1B	Beta-centractin	2.21717	up
NCBP2	Nuclear cap-binding protein subunit 2	2.21622	up
RIDA	2-iminobutanoate/2-iminopropanoate deaminase	2.21466	up
TPTE	Putative tyrosine-protein phosphatase TPTE	2.21307	up
ROMO1	Reactive oxygen species modulator 1	2.21189	up
PFN3	Profilin-3	2.21027	up
CKS1B	Cyclin-dependent kinases regulatory subunit 1	2.20826	up
ATP6V0D1	V-type proton ATPase subunit d 1	2.20623	up
PAFAH1B2	Platelet-activating factor acetylhydrolase IB subunit alpha2	2.20582	up
MRPS5	28S ribosomal protein S5, mitochondrial	2.20569	up
HMGN5	High mobility group nucleosome-binding domain-containing protein 5	2.20437	up
SP3	Transcription factor Sp3	2.19966	up
BSPH1	Binder of sperm protein homolog 1	2.19934	up
DSC1	Desmocollin-1	2.19728	up
GAMT	Guanidinoacetate N-methyltransferase	2.19541	up
LAGE3	EKC/KEOPS complex subunit LAGE3	2.19535	up
ARL6IP1	ADP-ribosylation factor-like protein 6-interacting protein 1	2.1934	up
PEA15	Astrocytic phosphoprotein PEA-15	2.19274	up
MYLK	Myosin light chain kinase, smooth muscle	2.19225	up
ATP6AP1	V-type proton ATPase subunit S1	2.19186	up
VWA3B	von Willebrand factor A domain-containing protein 3B	2.18668	up
PCID2	PCI domain-containing protein 2	2.18301	up
LRIF1	Ligand-dependent nuclear receptor-interacting factor 1	2.18182	up
BROX	BRO1 domain-containing protein BROX	2.18129	up
LAMTOR1	Ragulator complex protein LAMTOR1	2.17607	up
WDR74	WD repeat-containing protein 74	2.17354	up
FAM131A	Protein FAM131A	2.1728	up
GLRX5	Glutaredoxin-related protein 5, mitochondrial	2.17189	up
RIOX2	Ribosomal oxygenase 2	2.17004	up
PLD3	5-3 exonuclease PLD3	2.16982	up
FAM114A1	Protein NOXP20	2.16659	up
KRTCAP2	Keratinocyte-associated protein 2	2.16636	up
OTUD6B	Deubiquitinase OTUD6B	2.16336	up
BRK1	Protein BRICK1	2.16298	up
MAP4K1	Mitogen-activated protein kinase kinase kinase kinase 1	2.16227	up
SCAMP4	Secretory carrier-associated membrane protein 4	2.16096	up
EXOC4	Exocyst complex component 4	2.15871	up
PPP1R14B	Protein phosphatase 1 regulatory subunit 14B	2.15602	up
DNAJC19	Mitochondrial import inner membrane translocase subunit TIM14	2.15386	up
DNAJA3	DnaJ homolog subfamily A member 3, mitochondrial	2.15233	up
TMA16	Translation machinery-associated protein 16	2.15146	up
CHMP6	Charged multivesicular body protein 6	2.15054	up
DCUN1D1	DCN1-like protein 1	2.15018	up
CHAMP1	Chromosome alignment-maintaining phosphoprotein 1	2.14537	up
USP47	Ubiquitin carboxyl-terminal hydrolase 47	2.13414	up
ZMAT2	Zinc finger matrin-type protein 2	2.13361	up
SEC62	Translocation protein SEC62	2.13291	up
TXN2	Thioredoxin, mitochondrial	2.13185	up
NUDT16L1	Tudor-interacting repair regulator protein	2.13136	up
MIEN1	Migration and invasion enhancer 1	2.12376	up
TACO1	Translational activator of cytochrome c oxidase 1	2.11668	up
RPP25	Ribonuclease P protein subunit p25	2.10111	up
REPIN1	Replication initiator 1	2.04402	up
FUNDC2	FUN14 domain-containing protein 2	2.02744	up
QTRT1	Queuine tRNA-ribosyltransferase catalytic subunit 1	2.01974	up
CRNKL1	Crooked neck-like protein 1	1.99412	up
DDX47	Probable ATP-dependent RNA helicase DDX47	1.60959	up
NELFA	Negative elongation factor A	1.41155	up
CIAO2A	Cytosolic iron-sulfur assembly component 2A	1.28504	up
SCPEP1	Retinoid-inducible serine carboxypeptidase	1.2807	up
MRPS30	39S ribosomal protein S30, mitochondrial	1.25483	up
DCP1A	mRNA-decapping enzyme 1A	1.18774	up
KIF15	Kinesin-like protein KIF15	1.17318	up
UNC79	Protein unc-79 homolog	1.14292	up
MBD2	Methyl-CpG-binding domain protein 2	1.09408	up
NDUFA12	NADH dehydrogenase [ubiquinone] 1 alpha subcomplex subunit 12	1.08984	up
RCL1	RNA 3-terminal phosphate cyclase-like protein	1.08708	up
OARD1	ADP-ribose glycohydrolase OARD1	1.08659	up
NPTN	Neuroplastin	1.06416	up
SPCS1	Signal peptidase complex subunit 1	1.01038	up

## Sheet: P3  VS  P2  dn
P3 vs P2
genename	Protein Name	Log2 Fold change	Regulation
FKBP1A	Peptidyl-prolyl cis-trans isomerase FKBP1A	-6.40018	down
AFM	Afamin	-6.28176	down
H3C1	Histone H3.1	-6.05274	down
STAM2	Signal transducing adapter molecule 2	-6.04741	down
AHSG	Alpha-2-HS-glycoprotein	-5.78603	down
TSPAN14	Tetraspanin-14	-5.74104	down
TTR	Transthyretin	-5.6857	down
APOH	Beta-2-glycoprotein 1	-5.68234	down
SASH3	SAM and SH3 domain-containing protein 3	-5.65169	down
VWA3B	von Willebrand factor A domain-containing protein 3B	-5.64683	down
CLPB	Caseinolytic peptidase B protein homolog	-5.56652	down
ORM2	Alpha-1-acid glycoprotein 2	-5.55812	down
PDCD4	Programmed cell death protein 4	-5.44914	down
FAM114A1	Protein NOXP20	-5.43122	down
ATP5MG	ATP synthase subunit g, mitochondrial	-5.41278	down
NT5DC1	5-nucleotidase domain-containing protein 1	-5.40373	down
ACTBL2	Beta-actin-like protein 2	-5.36204	down
FBLN5	Fibulin-5	-5.35313	down
SUMO3	Small ubiquitin-related modifier 3	-5.35127	down
MYH10	Myosin-10	-5.30833	down
PPFIA2	Liprin-alpha-2	-5.30755	down
ABCF2	ATP-binding cassette sub-family F member 2	-5.28194	down
GNPDA1	Glucosamine-6-phosphate isomerase 1	-5.27848	down
MAD2L1	Mitotic spindle assembly checkpoint protein MAD2A	-5.26704	down
PIN1	Peptidyl-prolyl cis-trans isomerase NIMA-interacting 1	-5.26624	down
CCL5	C-C motif chemokine 5	-5.26102	down
PAFAH1B2	Platelet-activating factor acetylhydrolase IB subunit alpha2	-5.25561	down
FBLL1	rRNA/tRNA 2-O-methyltransferase fibrillarin-like protein 1	-5.25486	down
F11	Coagulation factor XI	-5.24632	down
LSM4	U6 snRNA-associated Sm-like protein LSm4	-5.24081	down
HLA-DPB1	HLA class II histocompatibility antigen, DP beta 1 chain	-5.2359	down
SPOCK2	Testican-2	-5.22363	down
SAR1B	GTP-binding protein SAR1b	-5.22262	down
PPHLN1	Periphilin-1	-5.21941	down
BPNT1	3(2),5-bisphosphate nucleotidase 1	-5.21921	down
ENOPH1	Enolase-phosphatase E1	-5.21359	down
GORASP2	Golgi reassembly-stacking protein 2	-5.20373	down
PGLYRP2	N-acetylmuramoyl-L-alanine amidase	-5.20291	down
GPS1	COP9 signalosome complex subunit 1	-5.19037	down
APOB	Apolipoprotein B-100	-5.16466	down
DNAJC2	DnaJ homolog subfamily C member 2	-5.1556	down
TUBB8	Tubulin beta-8 chain	-5.14553	down
GABARAPL2	Gamma-aminobutyric acid receptor-associated protein-like 2	-5.14195	down
BSPH1	Binder of sperm protein homolog 1	-5.11161	down
GTPBP4	GTP-binding protein 4	-5.10421	down
PRPSAP2	Phosphoribosyl pyrophosphate synthase-associated protein 2	-5.10023	down
ANKS6	Ankyrin repeat and SAM domain-containing protein 6	-5.08928	down
GIT1	ARF GTPase-activating protein GIT1	-5.08489	down
PNPO	Pyridoxine-5-phosphate oxidase	-5.08308	down
CHORDC1	Cysteine and histidine-rich domain-containing protein 1	-5.0826	down
RAB1B	Ras-related protein Rab-1B	-5.07573	down
ADI1	1,2-dihydroxy-3-keto-5-methylthiopentene dioxygenase	-5.05504	down
FN1	Fibronectin	-5.04767	down
TSPYL2	Testis-specific Y-encoded-like protein 2	-5.03255	down
CREG1	Protein CREG1	-5.02049	down
ACTR1B	Beta-centractin	-5.01563	down
MYLK	Myosin light chain kinase, smooth muscle	-5.01365	down
SERPINA3	Alpha-1-antichymotrypsin	-4.99643	down
FAM50A	Protein FAM50A	-4.99141	down
PFN3	Profilin-3	-4.98361	down
AKAP13	A-kinase anchor protein 13	-4.96905	down
GLRX5	Glutaredoxin-related protein 5, mitochondrial	-4.93191	down
NDRG1	Protein NDRG1	-4.92402	down
FAM131A	Protein FAM131A	-4.91378	down
PPP2R2A	Serine/threonine-protein phosphatase 2A 55 kDa regulatory subunit B alpha isoform	-4.91072	down
ALS2	Alsin	-4.90876	down
GMIP	GEM-interacting protein	-4.89727	down
VAV1	Proto-oncogene vav	-4.89078	down
EPN1	Epsin-1	-4.8788	down
MTAP	S-methyl-5-thioadenosine phosphorylase	-4.87222	down
TYMS	Thymidylate synthase	-4.87203	down
PCBP3	Poly(rC)-binding protein 3	-4.87067	down
UBE2G1	Ubiquitin-conjugating enzyme E2 G1	-4.8577	down
FAM81A	Protein FAM81A	-4.83831	down
TPTE	Putative tyrosine-protein phosphatase TPTE	-4.82954	down
UBQLN2	Ubiquilin-2	-4.82939	down
FAS	Tumor necrosis factor receptor superfamily member 6	-4.82611	down
TUBB4A	Tubulin beta-4A chain	-4.82007	down
RIPOR2	Rho family-interacting cell polarization regulator 2	-4.81963	down
APOC1	Apolipoprotein C-I	-4.81622	down
NAGA	Alpha-N-acetylgalactosaminidase	-4.8031	down
MS4A10	Membrane-spanning 4-domains subfamily A member 10	-4.80159	down
PRKD2	Serine/threonine-protein kinase D2	-4.80057	down
OARD1	ADP-ribose glycohydrolase OARD1	-4.78919	down
LAMTOR5	Ragulator complex protein LAMTOR5	-4.78775	down
POP1	Ribonucleases P/MRP protein subunit POP1	-4.78522	down
CKAP4	Cytoskeleton-associated protein 4	-4.78349	down
GEMIN5	Gem-associated protein 5	-4.78183	down
IGF2R	Cation-independent mannose-6-phosphate receptor	-4.7795	down
SEMG1	Semenogelin-1	-4.77507	down
TNNT1	Troponin T, slow skeletal muscle	-4.77095	down
FUNDC2	FUN14 domain-containing protein 2	-4.75936	down
BRK1	Protein BRICK1	-4.75877	down
CCNB2	G2/mitotic-specific cyclin-B2	-4.7547	down
LRG1	Leucine-rich alpha-2-glycoprotein	-4.7439	down
GK3P	Glycerol kinase 3	-4.74181	down
RIOX2	Ribosomal oxygenase 2	-4.73321	down
HNRNPH2	Heterogeneous nuclear ribonucleoprotein H2	-4.72863	down
SRPRA	Signal recognition particle receptor subunit alpha	-4.725	down
CXCR4	C-X-C chemokine receptor type 4	-4.72	down
HSPA4L	Heat shock 70 kDa protein 4L	-4.7167	down
NDUFB5	NADH dehydrogenase [ubiquinone] 1 beta subcomplex subunit 5, mitochondrial	-4.71101	down
DOCK4	Dedicator of cytokinesis protein 4	-4.70828	down
NPTN	Neuroplastin	-4.70704	down
BLOC1S2	Biogenesis of lysosome-related organelles complex 1 subunit 2	-4.70551	down
S100A7	Protein S100-A7	-4.70283	down
PRPF31	U4/U6 small nuclear ribonucleoprotein Prp31	-4.69057	down
UNC79	Protein unc-79 homolog	-4.68829	down
ATP6AP1	V-type proton ATPase subunit S1	-4.68307	down
TOR1A	Torsin-1A	-4.68065	down
SLC17A1	Sodium-dependent phosphate transport protein 1	-4.67642	down
TRAPPC2L	Trafficking protein particle complex subunit 2-like protein	-4.66806	down
PICALM	Phosphatidylinositol-binding clathrin assembly protein	-4.66715	down
STEAP2	Metalloreductase STEAP2	-4.66486	down
ECPAS	Proteasome adapter and scaffold protein ECM29	-4.64844	down
TMEM165	Transmembrane protein 165	-4.6403	down
TPD52	Tumor protein D52	-4.63322	down
OR2AK2	Olfactory receptor 2AK2	-4.63098	down
LSM12	Protein LSM12 homolog	-4.62655	down
PPP2R5C	Serine/threonine-protein phosphatase 2A 56 kDa regulatory subunit gamma isoform	-4.61321	down
PPIE	Peptidyl-prolyl cis-trans isomerase E	-4.61088	down
RFTN1	Raftlin	-4.6088	down
LXN	Latexin	-4.60412	down
SMS	Spermine synthase	-4.60206	down
KPNA4	Importin subunit alpha-3	-4.59846	down
CDK6	Cyclin-dependent kinase 6	-4.59768	down
SON	Protein SON	-4.59579	down
TIGAR	Fructose-2,6-bisphosphatase TIGAR	-4.59387	down
GABPA	GA-binding protein alpha chain	-4.5928	down
PANK4	4-phosphopantetheine phosphatase	-4.59175	down
KNG1	Kininogen-1	-4.59084	down
MYDGF	Myeloid-derived growth factor	-4.58441	down
DCUN1D1	DCN1-like protein 1	-4.57382	down
PARP14	Protein mono-ADP-ribosyltransferase PARP14	-4.57085	down
RTCA	RNA 3-terminal phosphate cyclase	-4.56492	down
FTSJ3	pre-rRNA 2-O-ribose RNA methyltransferase FTSJ3	-4.5565	down
UBE2Z	Ubiquitin-conjugating enzyme E2 Z	-4.55563	down
FN3KRP	Ketosamine-3-kinase	-4.55184	down
SEC24B	Protein transport protein Sec24B	-4.5503	down
ZMAT2	Zinc finger matrin-type protein 2	-4.54577	down
PTPRJ	Receptor-type tyrosine-protein phosphatase eta	-4.5411	down
NELFCD	Negative elongation factor C/D	-4.54059	down
SLC43A3	Solute carrier family 43 member 3	-4.53595	down
PTP4A2	Protein tyrosine phosphatase type IVA 2	-4.53503	down
PMPCA	Mitochondrial-processing peptidase subunit alpha	-4.52836	down
SEC23A	Protein transport protein Sec23A	-4.52398	down
CALCOCO2	Calcium-binding and coiled-coil domain-containing protein 2	-4.52381	down
STX4	Syntaxin-4	-4.52277	down
SPCS1	Signal peptidase complex subunit 1	-4.51931	down
OBP2B	Odorant-binding protein 2b	-4.51682	down
ECHDC1	Ethylmalonyl-CoA decarboxylase	-4.51497	down
TRAF1	TNF receptor-associated factor 1	-4.5099	down
MCRIP1	Mapk-regulated corepressor-interacting protein 1	-4.50918	down
NUP62	Nuclear pore glycoprotein p62	-4.50639	down
CD2AP	CD2-associated protein	-4.50384	down
ITM2A	Integral membrane protein 2A	-4.50079	down
RAB3GAP1	Rab3 GTPase-activating protein catalytic subunit	-4.49879	down
FADD	FAS-associated death domain protein	-4.4938	down
ILK	Integrin-linked protein kinase	-4.48591	down
COA3	Cytochrome c oxidase assembly factor 3 homolog, mitochondrial	-4.4839	down
DDX3Y	ATP-dependent RNA helicase DDX3Y	-4.47774	down
CD58	Lymphocyte function-associated antigen 3	-4.47582	down
KIF11	Kinesin-like protein KIF11	-4.47137	down
CTSB	Cathepsin B	-4.47069	down
JUP	Junction plakoglobin	-4.45754	down
SERINC1	Serine incorporator 1	-4.45671	down
NUBP1	Cytosolic Fe-S cluster assembly factor NUBP1	-4.4466	down
CUL3	Cullin-3	-4.44028	down
DTX3L	E3 ubiquitin-protein ligase DTX3L	-4.43876	down
OTULIN	Ubiquitin thioesterase otulin	-4.43784	down
HTATIP2	Oxidoreductase HTATIP2	-4.43729	down
DDX47	Probable ATP-dependent RNA helicase DDX47	-4.4355	down
S100A9	Protein S100-A9	-4.43346	down
SNAPIN	SNARE-associated protein Snapin	-4.43115	down
HIBADH	3-hydroxyisobutyrate dehydrogenase, mitochondrial	-4.4307	down
EMG1	Ribosomal RNA small subunit methyltransferase NEP1	-4.4282	down
MAD1L1	Mitotic spindle assembly checkpoint protein MAD1	-4.41776	down
SSNA1	Sjoegren syndrome nuclear autoantigen 1	-4.40284	down
FAM136A	Protein FAM136A	-4.40175	down
NPM3	Nucleoplasmin-3	-4.40064	down
CMC2	COX assembly mitochondrial protein 2 homolog	-4.39577	down
USP47	Ubiquitin carboxyl-terminal hydrolase 47	-4.39326	down
PPCS	Phosphopantothenate--cysteine ligase	-4.39264	down
RRP12	RRP12-like protein	-4.38341	down
BCKDHA	2-oxoisovalerate dehydrogenase subunit alpha, mitochondrial	-4.38227	down
DDA1	DET1- and DDB1-associated protein 1	-4.38188	down
ACO1	Cytoplasmic aconitate hydratase	-4.38023	down
ETFDH	Electron transfer flavoprotein-ubiquinone oxidoreductase, mitochondrial	-4.37881	down
HDAC6	Histone deacetylase 6	-4.37659	down
CTSH	Pro-cathepsin H	-4.37179	down
PTGER4	Prostaglandin E2 receptor EP4 subtype	-4.36382	down
TPX2	Targeting protein for Xklp2	-4.36282	down
FIBP	Acidic fibroblast growth factor intracellular-binding protein	-4.36197	down
LAMTOR1	Ragulator complex protein LAMTOR1	-4.36	down
HLA-DRB4	HLA class II histocompatibility antigen, DR beta 4 chain	-4.35819	down
LEO1	RNA polymerase-associated protein LEO1	-4.35703	down
ISCA2	Iron-sulfur cluster assembly 2 homolog, mitochondrial	-4.3565	down
ITM2B	Integral membrane protein 2B	-4.35583	down
SHPK	Sedoheptulokinase	-4.35277	down
IGBP1	Immunoglobulin-binding protein 1	-4.34989	down
MRPS31	28S ribosomal protein S31, mitochondrial	-4.34418	down
KAT7	Histone acetyltransferase KAT7	-4.34299	down
GMEB1	Glucocorticoid modulatory element-binding protein 1	-4.34171	down
MRPS5	28S ribosomal protein S5, mitochondrial	-4.33729	down
COMMD10	COMM domain-containing protein 10	-4.33171	down
AP3D1	AP-3 complex subunit delta-1	-4.33001	down
IDE	Insulin-degrading enzyme	-4.32707	down
PAF1	RNA polymerase II-associated factor 1 homolog	-4.32463	down
H3Y1	Histone H3.Y	-4.32041	down
PDCD2L	Programmed cell death protein 2-like	-4.31856	down
LIG3	DNA ligase 3	-4.3116	down
WAPL	Wings apart-like protein homolog	-4.30884	down
WDR3	WD repeat-containing protein 3	-4.30685	down
DCP1A	mRNA-decapping enzyme 1A	-4.30648	down
RPS6KA1	Ribosomal protein S6 kinase alpha-1	-4.29771	down
DYNC1LI2	Cytoplasmic dynein 1 light intermediate chain 2	-4.29673	down
ZNF462	Zinc finger protein 462	-4.29159	down
ECI2	Enoyl-CoA delta isomerase 2	-4.28395	down
CCDC22	Coiled-coil domain-containing protein 22	-4.27857	down
C19orf12	Protein C19orf12	-4.27677	down
POLD3	DNA polymerase delta subunit 3	-4.27308	down
SCAMP4	Secretory carrier-associated membrane protein 4	-4.27021	down
CSTF3	Cleavage stimulation factor subunit 3	-4.25982	down
NGEF	Ephexin-1	-4.25926	down
YTHDF3	YTH domain-containing family protein 3	-4.2557	down
MCU	Calcium uniporter protein, mitochondrial	-4.2551	down
AGO1	Protein argonaute-1	-4.25283	down
SZRD1	SUZ domain-containing protein 1	-4.23027	down
OLFM4	Olfactomedin-4	-4.17361	down
OR2AJ1	Olfactory receptor 2AJ1	-4.10312	down
HBA1	Hemoglobin subunit alpha	-3.81457	down
WNK1	Serine/threonine-protein kinase WNK1	-3.16355	down
EEF1A2	Elongation factor 1-alpha 2	-3.16148	down
NANS	Sialic acid synthase	-2.98726	down
SCFD1	Sec1 family domain-containing protein 1	-2.96676	down
MAP1LC3B2	Microtubule-associated proteins 1A/1B light chain 3 beta 2	-2.96342	down
TK1	Thymidine kinase, cytosolic	-2.8995	down
TXNDC12	Thioredoxin domain-containing protein 12	-2.87096	down
PGP	Glycerol-3-phosphate phosphatase	-2.85561	down
SELL	L-selectin	-2.83786	down
MCMBP	Mini-chromosome maintenance complex-binding protein	-2.81245	down
REXO2	Oligoribonuclease, mitochondrial	-2.76799	down
GDI1	Rab GDP dissociation inhibitor alpha	-2.71306	down
XPOT	Exportin-T	-2.67758	down
NCSTN	Nicastrin	-2.62932	down
TRAPPC1	Trafficking protein particle complex subunit 1	-2.62909	down
UNC13D	Protein unc-13 homolog D	-2.60862	down
SNX17	Sorting nexin-17	-2.57162	down
SRP54	Signal recognition particle 54 kDa protein	-2.55618	down
RNASET2	Ribonuclease T2	-2.55259	down
NT5C2	Cytosolic purine 5-nucleotidase	-2.53537	down
SNX2	Sorting nexin-2	-2.53196	down
MRPS34	28S ribosomal protein S34, mitochondrial	-2.52554	down
LRBA	Lipopolysaccharide-responsive and beige-like anchor protein	-2.51739	down
PITRM1	Presequence protease, mitochondrial	-2.49191	down
DPP7	Dipeptidyl peptidase 2	-2.48602	down
USP15	Ubiquitin carboxyl-terminal hydrolase 15	-2.47855	down
GTF2F2	General transcription factor IIF subunit 2	-2.47742	down
ZBTB38	Zinc finger and BTB domain-containing protein 38	-2.47251	down
XAB2	Pre-mRNA-splicing factor SYF1	-2.46241	down
SLC15A2	Solute carrier family 15 member 2	-2.44184	down
CSNK2A2	Casein kinase II subunit alpha	-2.43968	down
MBOAT7	Lysophospholipid acyltransferase 7	-2.43375	down
CUL4A	Cullin-4A	-2.41103	down
GCA	Grancalcin	-2.40363	down
LANCL2	LanC-like protein 2	-2.40132	down
EXOSC10	Exosome component 10	-2.39901	down
CD7	T-cell antigen CD7	-2.37189	down
PRCP	Lysosomal Pro-X carboxypeptidase	-2.36254	down
COMMD3	COMM domain-containing protein 3	-2.36153	down
RDX	Radixin	-2.33727	down
AAK1	AP2-associated protein kinase 1	-2.3344	down
CARM1	Histone-arginine methyltransferase CARM1	-2.32337	down
ANKZF1	Ankyrin repeat and zinc finger domain-containing protein 1	-2.30912	down
FUT8	Alpha-(1,6)-fucosyltransferase	-2.30037	down
NIT1	Deaminated glutathione amidase	-2.29041	down
PM20D2	Xaa-Arg dipeptidase	-2.28828	down
GOLGA3	Golgin subfamily A member 3	-2.28094	down
MRPL19	39S ribosomal protein L19, mitochondrial	-2.27774	down
TIMM50	Mitochondrial import inner membrane translocase subunit TIM50	-2.26118	down
ZC3H15	Zinc finger CCCH domain-containing protein 15	-2.22865	down
EIF2B4	Translation initiation factor eIF-2B subunit delta	-2.22266	down
ATP6V1H	V-type proton ATPase subunit H	-2.20747	down
GATAD2A	Transcriptional repressor p66-alpha	-2.20635	down
FRYL	Protein furry homolog-like	-2.19348	down
EPS15L1	Epidermal growth factor receptor substrate 15-like 1	-2.18439	down
ZFR	Zinc finger RNA-binding protein	-2.18395	down
ADPGK	ADP-dependent glucokinase	-2.1776	down
SHOC2	Leucine-rich repeat protein SHOC-2	-2.17562	down
PAK4	Serine/threonine-protein kinase PAK 4	-2.17125	down
SCPEP1	Retinoid-inducible serine carboxypeptidase	-2.14457	down
MAP1S	Microtubule-associated protein 1S	-2.12246	down
SYNE2	Nesprin-2	-2.10111	down
INTS7	Integrator complex subunit 7	-2.09827	down
USP9X	Probable ubiquitin carboxyl-terminal hydrolase FAF-X	-2.08265	down
TRABD	TraB domain-containing protein	-2.06168	down
MRPL27	39S ribosomal protein L27, mitochondrial	-2.05885	down
UBE2S	Ubiquitin-conjugating enzyme E2 S	-2.04452	down
CLUH	Clustered mitochondria protein homolog	-2.03563	down
PIK3C3	Phosphatidylinositol 3-kinase catalytic subunit type 3	-2.01445	down
HP	Haptoglobin	-1.58875	down
PRKCA	Protein kinase C alpha type	-1.52093	down
TF	Serotransferrin	-1.46028	down
DKC1	H/ACA ribonucleoprotein complex subunit DKC1	-1.43026	down
HPX	Hemopexin	-1.42522	down
HBB	Hemoglobin subunit beta	-1.37612	down
SERPING1	Plasma protease C1 inhibitor	-1.35818	down
AHSA1	Activator of 90 kDa heat shock protein ATPase homolog 1	-1.25264	down
MRPS16	28S ribosomal protein S16, mitochondrial	-1.23562	down
APOA2	Apolipoprotein A-II	-1.23363	down
KHDRBS1	KH domain-containing, RNA-binding, signal transduction-associated protein 1	-1.20599	down
ORM1	Alpha-1-acid glycoprotein 1	-1.18814	down
GALE	UDP-glucose 4-epimerase	-1.0701	down
ROCK1	Rho-associated protein kinase 1	-1.06967	down
PSPH	Phosphoserine phosphatase	-1.05555	down
MIF	Macrophage migration inhibitory factor	-1.03531	down
STK4	Serine/threonine-protein kinase 4	-1.03356	down
IRF5	Interferon regulatory factor 5	-1.02941	down
SF3B5	Splicing factor 3B subunit 5	-1.01305	down
